# Supplementary material for: Selenium catalysis enables negative feedback organic oscillators
Source: Nat Commun. 2024 Apr 17;15:3316. doi: 10.1038/s41467-024-47714-6 (PMC11024130; doi:10.1038/s41467-024-47714-6)
Supplement: Supplementary file 3 — Source data [file 41467_2024_47714_MOESM3_ESM.xlsx]

## Sheet: Sheet1
Figure 6a: Dependence of the reaction rate from [Se]. [1] = 7.5 mM, [6] = 5 mM, [Se] = 0.1 – 1 mM.
[1] = 7.5 mM, [6] = 5 mM, [Se] = 0.1 mM					[1] = 7.5 mM, [6] = 5 mM, [Se] = 0.2 mM				[1] = 7.5 mM, [6] = 5 mM, [Se] = 0.4 mM				[1] = 7.5 mM, [6] = 5 mM, [Se] = 0.6mM				[1] = 7.5 mM, [6] = 5 mM, [Se] = 1.0mM
1st	Time (s)	Absorbance			1st	Time (s)	Absorbance		1st	Time (s)	Absorbance		1st	Time (s)	Absorbance		1st	Time (s)	Absorbance
	0	0.337953				0	0.335881			0	0.335088			0	0.33451			0	0.337057
	5.55	0.315718				5.55	0.313151			5.55	0.286445			5.55	0.265811			5.55	0.251037
	30.35	0.264501				25.85	0.200622			25.45	0.191879			27.45	0.122276			23.65	0.0856873
	54.65	0.221368				47.25	0.182076			45.85	0.111111			48.45	0.0324349			41.25	0.0208082
2nd	0	0.334805			2nd	0	0.320142		2nd	0	0.332632		2nd	0	0.334464		2nd	0	0.33643
	5.544	0.313473				5.55	0.292971			5.55	0.29004			5.55	0.269686			5.55	0.245315
	28.35	0.26274				29.55	0.22618			25.75	0.180518			24.55	0.128143			22.35	0.0873242
	52.95	0.219596				50.05	0.159689			44.95	0.0990124			43.35	0.0434523			41.15	0.0210445
						70.85	0.107494
3rd	0	0.335496			3rd	0	0.333341		3rd	0	0.331714		3rd	0	0.337484		3rd	0	0.3383
	5.55	0.317214				5.55	0.303376			5.55	0.287955			5.55	0.265259			5.55	0.260402
	29.35	0.267855				25.95	0.233749			27.25	0.171177			25.45	0.135987			21.05	0.0988383
	50.65	0.225421				49.55	0.173161			46.85	0.0872543			46.65	0.0457189			37.25	0.0300255
						70.45	0.115535

## Sheet: Sheet2
Figure 6b: Dependence of the reaction rate on the concentration of 6 in experiments with different [Se] concentrations. [1] = 7.5 mM, [6] = 0.5 – 10 mM
[6] = 0.5 mM, [Se] = 0.05 mM				[6] = 1.0 mM, [Se] = 0.05 mM				[6] = 3.0 mM, [Se] = 0.05 mM				[6] = 4.0 mM, [Se] = 0.05 mM				[6] = 5.0 mM, [Se] = 0.05 mM				[6] = 10.0 mM, [Se] = 0.05 mM
1st	Time (s)	Absorbance		1st	Time (s)	Absorbance		1st	Time (s)	Absorbance		1st	Time (s)	Absorbance		1st	Time (s)	Absorbance		1st	Time (s)	Absorbance
	0	0.0374384			0	0.0675277			0	0.206914			0	0.27315			0	0.341432			0	0.689111
	5.45	0.0335383			5.45	0.0613931			5.45	0.199055			5.45	0.264652			5.45	0.331216			5.45	0.663002
	24.55	0.0238981			23.35	0.0515289			26.85	0.175947			23.75	0.238053			24.95	0.306274			22.15	0.616808
	41.85	0.0168623			42.35	0.039172			45.15	0.157311			42.35	0.221765			45.25	0.277913			41.75	0.583374
													62.65	0.202472			64.15	0.262272			62.25	0.530443
2nd	0	0.0348196		2nd	0	0.066106		2nd	0	0.202997		2nd	0	0.282416		2nd	0	0.340236		2nd	0	0.67937
	5.45	0.0325841			5.05	0.0647255			5.45	0.196218			5.45	0.26341			5.45	0.325783			5.45	0.65314
	22.85	0.0226104			24.15	0.045904			23.15	0.178725			22.35	0.230744			24.85	0.311745			27.05	0.601138
	40.65	0.015443			41.85	0.0398857			41.75	0.159638			43.45	0.222115			44.35	0.28461			46.85	0.54614
					58.95	0.0310109			60.75	0.141689			62.55	0.201359			65.35	0.24304
3rd	0	0.0356898		3rd	0	0.0689036		3rd	0	0.206177		3rd	0	0.281113		3rd	0	0.346404		3rd	0	0.683687
	5.45	0.0327489			5.45	0.0633828			5.45	0.198492			5.45	0.26492			5.45	0.337293			5.45	0.655611
	23.55	0.0229722			21.95	0.0530737			22.55	0.178856			24.25	0.245854			24.05	0.310362			24.15	0.606357
	42.15	0.0166745			40.55	0.0402922			41.45	0.163722			47.35	0.21911			41.45	0.277313			52.95	0.535768
									64.55	0.139238							58.75	0.245259			73.75	0.522072
[6] = 0.5 mM, [Se] = 0.1 mM				[6] = 1.0 mM, [Se] = 0.1 mM				[6] = 3.0 mM, [Se] = 0.1 mM				[6] = 4.0 mM, [Se] = 0.1 mM				[6] = 5.0 mM, [Se] = 0.1 mM				[6] = 10.0 mM, [Se] = 0.1 mM
1st	Time (s)	Absorbance		1st	Time (s)	Absorbance		1st	Time (s)	Absorbance		1st	Time (s)	Absorbance		1st	Time (s)	Absorbance		1st	Time (s)	Absorbance
	0	0.0328862			0	0.0661197			0	0.205242			0	0.280098			0	0.344372			0	0.665761
	5.55	0.0267173			5.55	0.0554335			5.55001	0.197895			5.55	0.266659			5.55	0.321359			5.55	0.642075
	21.85	0.0131913			23.35	0.0365386			23.75	0.156617			22.65	0.208634			35.15	0.250875			22.95	0.57812
	38.15	0.0049766			40.55	0.0223289			41.65	0.134922			39.25	0.200214			53.95	0.231342			42.65	0.527094
													56.35	0.168886							62.45	0.48743
2nd	0	0.0375981		2nd	0	0.0649693		2nd	0	0.202862		2nd	0	0.278036		2nd	0	0.339649		2nd	0	0.669793
	5.55	0.0259561			5.55	0.0571633			5.55	0.191077			5.55001	0.262723			5.55	0.325349			5.55	0.642755
	18.35	0.0116711			26.55	0.0367267			23.15	0.165875			21.85	0.196888			21.95	0.288914			23.35	0.587164
	58.75	0.00280077			44.65	0.0187587			41.85	0.134263			37.85	0.178482			40.15	0.255727			43.15	0.536221
													54.35	0.175269							63.35	0.479397
3rd	0	0.0367977		3rd	0	0.064191		3rd	0	0.204069		3rd	0	0.273438		3rd	0	0.342526		3rd	0	0.669849
	5.55	0.0297228			5.55	0.0563313			5.55	0.188481			5.55	0.265605			5.55	0.32478			5.55	0.645797
	23.35	0.0171806			21.45	0.0286695			35.65	0.139202			22.05	0.226332			23.05	0.285489			24.15	0.585923
	41.05	0.00798812			37.35	0.0194214			52.05	0.112098			40.85	0.192621			40.35	0.25283			43.25	0.531011
																					62.35	0.492345
[6] = 0.5 mM, [Se] = 0.2 mM				[6] = 1.0 mM, [Se] = 0.2 mM				[6] = 3.0 mM, [Se] = 0.2 mM				[6] = 4.0 mM, [Se] = 0.2 mM				[6] = 5.0 mM, [Se] = 0.2 mM				[6] = 10.0 mM, [Se] = 0.2 mM
1st	Time (s)	Absorbance		1st	Time (s)	Absorbance		1st	Time (s)	Absorbance		1st	Time (s)	Absorbance		1st	Time (s)	Absorbance		1st	Time (s)	Absorbance
	0	0.0352104			0	0.0681752			0	0.20338			0	0.272135			0	0.335161			0	0.66707
	5.55	0.0161987			5.55	0.0540807			5.55	0.17979			5.55	0.248538			5.55	0.313726			5.55	0.636247
	26.45	0.001272			25.35	0.0210898			26.45	0.122834			25.85	0.192336			23.05	0.252678			25.25	0.572856
					46.65	0.00572809			48.05	0.0720131			44.95	0.134327			42.75	0.197118			44.75	0.463578
																	62.75	0.146125
2nd	0	0.0329462		2nd	0	0.0691604		2nd	0	0.206297		2nd	0	0.276919		2nd	0	0.343434		2nd	0	0.670092
	5.55	0.0164232			5.55	0.0530196			5.55	0.18071			5.55001	0.246557			5.55	0.320124			5.55	0.632984
	24.55	0.00593434			23.35	0.0207915			25.35	0.125528			23.45	0.198486			24.05	0.258335			24.75	0.555856
					42.65	0.00778339			45.85	0.0792961			41.65	0.144351			44.15	0.203561			42.95	0.494762
																	64.95	0.148885
3rd	0	0.0344723		3rd	0	0.0688377		3rd	0	0.204278		3rd	0	0.275794		3rd	0	0.337957		3rd	0	0.668797
	5.55	0.0160157			5.55	0.0528473			5.55	0.185749			5.55	0.250006			5.55	0.313257			5.54999	0.637362
	23.55	0.00536511			25.95	0.0171794			24.45	0.133993			32.25	0.167299			29.55	0.252377			25.95	0.549518
					47.45	0.00550575			43.55	0.0855974			51.25	0.11988			47.85	0.18299			45.75	0.478119
																	69.85	0.134942			66.85	0.401888

## Sheet: Sheet3
Figure 6c: Dependence of the reaction rate on the concentration of 6 in experiments with different concentrations of 1. [Se] = 0.2 mM, [6] = 0.5 – 10 mM
[6] = 0.5 mM, [1] = 3 mM				[6] = 1.0 mM, [1] = 3 mM				[6] = 3.0 mM, [1] = 3 mM				[6] = 4.0 mM, [1] = 3 mM				[6] = 5.0 mM, [1] = 3 mM				[6] = 10.0 mM, [1] = 3 mM
1st	Time (s)	Absorbance		1st	Time (s)	Absorbance		1st	Time (s)	Absorbance		1st	Time (s)	Absorbance		1st	Time (s)	Absorbance		1st	Time (s)	Absorbance
	0	0.0347275			0	0.0669997			0	0.204314			0	0.273885			0	0.337356			0	0.690897
	5.55001	0.0316692			5.55	0.0605394			5.55	0.195158			5.55	0.26288			5.55	0.322629			5.55	0.660602
	26.05	0.0137064			27.45	0.037655			26.85	0.168444			25.05	0.237923			26.05	0.29082			27.15	0.625614
	47.15	0.00507059			54.35	0.0183962			49.05	0.14022			46.15	0.213703			48.35	0.2619			47.95	0.582792
					76.05	0.0102683			69.05	0.117904			68.25	0.190625			70.15	0.233494			68.25	0.549219
2nd	0	0.0359738		2nd	0	0.0651807		2nd	0	0.208006		2nd	0	0.270991		2nd	0	0.336559		2nd	0	0.680258
	5.55	0.0300203			5.55001	0.0584706			5.55	0.198427			5.55	0.262893			5.55	0.323678			5.55	0.654637
	25.15	0.0151056			26.95	0.0413356			31.05	0.168695			26.65	0.230538			25.65	0.293601			27.25	0.612293
	45.05	0.00648597			47.15	0.0223867			52.55	0.138906			49.05	0.202653			46.15	0.263125			47.55	0.573802
					69.15	0.00894682							69.95	0.178769			64.75	0.240307			69.25	0.544262
3rd	0	0.0356895		3rd	0	0.0665834		3rd	0	0.208071		3rd	0	0.270506		3rd	0	0.338457		3rd	0	0.676834
	5.55	0.0291271			5.55	0.060909			5.55	0.196934			5.55	0.265876			5.55	0.322747			5.55	0.649972
	26.45	0.0136124			24.85	0.0403087			27.95	0.172589			24.15	0.235603			24.65	0.287563			25.75	0.622056
	49.05	0.00570175			42.85	0.0266992			49.55	0.146766			45.55	0.205115			44.65	0.266817			46.65	0.562255
					61.25	0.0136126			70.55	0.123265							64.65	0.240833			69.35	0.539469
																					91.55	0.497587
[6] = 0.5 mM, [1] = 7.5 mM				[6] = 1.0 mM, [1] = 7.5 mM				[6] = 3.0 mM, [1] = 7.5 mM				[6] = 4.0 mM, [1] = 7.5 mM				[6] = 5.0 mM, [1] = 7.5 mM				[6] = 10.0 mM, [1] = 7.5 mM
1st	Time (s)	Absorbance		1st	Time (s)	Absorbance		1st	Time (s)	Absorbance		1st	Time (s)	Absorbance		1st	Time (s)	Absorbance		1st	Time (s)	Absorbance
	0	0.0352104			0	0.0681752			0	0.20338			0	0.272135			0	0.335161			0	0.66707
	5.55	0.0161987			5.55	0.0540807			5.55	0.17979			5.55	0.248538			5.55	0.313726			5.55	0.636247
	26.45	0.001272			25.35	0.0210898			26.45	0.122834			25.85	0.192336			23.05	0.252678			25.25	0.572856
					46.65	0.00572809			48.05	0.0720131			44.95	0.134327			42.75	0.197118			44.75	0.463578
																	62.75	0.146125
2nd	0	0.0329462		2nd	0	0.0691604		2nd	0	0.206297		2nd	0	0.276919		2nd	0	0.343434		2nd	0	0.670092
	5.55	0.0164232			5.55	0.0530196			5.55	0.18071			5.55001	0.246557			5.55	0.320124			5.55	0.632984
	24.55	0.00593434			23.35	0.0207915			25.35	0.125528			23.45	0.198486			24.05	0.258335			24.75	0.555856
					42.65	0.00778339			45.85	0.0792961			41.65	0.144351			44.15	0.203561			42.95	0.494762
																	64.95	0.148885
3rd	0	0.0344723		3rd	0	0.0688377		3rd	0	0.204278		3rd	0	0.275794		3rd	0	0.337957		3rd	0	0.668797
	5.55	0.0160157			5.55	0.0528473			5.55	0.185749			5.55	0.250006			5.55	0.313257			5.54999	0.637362
	23.55	0.00536511			25.95	0.0171794			24.45	0.133993			32.25	0.167299			29.55	0.252377			25.95	0.549518
					47.45	0.00550575			43.55	0.0855974			51.25	0.11988			47.85	0.18299			45.75	0.478119
																	69.85	0.134942			66.85	0.401888
[6] = 0.5 mM, [1] = 12 mM				[6] = 1.0 mM, [1] = 12 mM				[6] = 3.0 mM, [1] = 12 mM				[6] = 4.0 mM, [1] = 12 mM				[6] = 5.0 mM, [1] = 12 mM				[6] = 10.0 mM, [1] = 12 mM
1st	Time (s)	Absorbance		1st	Time (s)	Absorbance		1st	Time (s)	Absorbance		1st	Time (s)	Absorbance		1st	Time (s)	Absorbance		1st	Time (s)	Absorbance
	0	0.0343338			0	0.0662421			0	0.219329			0	0.272856			0	0.337687			0	0.675914
	5.55	0.0184884			5.55	0.0454329			5.55001	0.179583			5.55	0.24256			5.55	0.301153			5.55001	0.600175
	23.75	0.000856085			24.65	0.0120336			23.75	0.110939			24.35	0.167855			22.75	0.2189			23.45	0.505112
					43.95	0.000125822			43.15	0.0548651			44.45	0.099831			40.05	0.143668			42.95	0.393691
																	59.55	0.0960502			61.55	0.32504
2nd	0	0.0333031		2nd	0	0.0667622		2nd	0	0.22615		2nd	0	0.274631		2nd	0	0.333696		2nd	0	0.664508
	5.55	0.0151146			5.55	0.0433049			5.55	0.173281			5.55	0.243558			5.55001	0.301732			5.55	0.626434
	22.95	0.0013426			24.45	0.0106588			24.95	0.0556738			23.85	0.164668			25.65	0.20911			24.25	0.498375
					44.75	0.000944655			45.75	0.0440799			43.15	0.100825			43.75	0.130414			43.55	0.411514
																	62.15	0.0787645			60.55	0.324805
3rd	0	0.0343268		3rd	0	0.067146		3rd	0	0.213019		3rd	0	0.27244		3rd	0	0.340779		3rd	0	0.683267
	5.55	0.0151464			5.55	0.0422967			5.55	0.175121			5.55	0.231658			5.55	0.299791			5.55	0.620357
	23.15	0.000480211			23.65	0.0133658			27.65	0.0934184			22.95	0.160651			24.75	0.202965			24.55	0.505893
					42.75	0.000508823			46.45	0.0378255			39.85	0.104784			43.95	0.10926			45.35	0.379255
																					63.65	0.313979

## Sheet: Sheet4
Figure 6d: Inhibition of the reaction by [9]. [1] = 7.5 mM, [6] = 5 mM, [Se] = 0.2 mM, [9] = 0 – 100 mM.
[9] = 0 mM				[9] = 5 mM				[9] = 10 mM				[9] = 20 mM				[9] = 40 mM				[9] = 100 mM
1st	Time (s)	Absorbance		1st	Time (s)	Absorbance		1st	Time (s)	Absorbance		1st	Time (s)	Absorbance		1st	Time (s)	Absorbance		1st	Time (s)	Absorbance
	0	0.335161			0	0.325416			0	0.354888			0	0.333016			0	0.33741			0	0.334874
	5.55	0.313726			5.45	0.299023			5.45	0.330266			5.45	0.31087			5.45001	0.315993			5.45	0.320778
	23.05	0.252678			22.85	0.231384			33.15	0.251227			24.55	0.260198			23.15	0.284643			29.55	0.28341
	42.75	0.197118			40.45	0.19401			52.05	0.221503			43.05	0.230679			40.85	0.253338			56.25	0.244947
	62.75	0.146125															56.55	0.224868			84.05	0.209179
2nd	0	0.343434		2nd	0.005	0.330051		2nd	0	0		2nd	0	0.332752		2nd	0	0.338551		2nd	0	0.337678
	5.55	0.320124			0.0046095	0.304277			5.45	5.45			5.45	0.307678			5.45001	0.315971			5.45	0.322445
	24.05	0.258335			0.00381699	0.251963			24.55	24.55			25.75	0.261157			29.55	0.281151			26.15	0.290737
	44.15	0.203561			0.00297834	0.196603			47.05	47.05			42.85	0.227936			46.05	0.238616			47.75	0.258176
	64.95	0.148885							69.15	69.15			61.75	0.196682			63.45	0.211368			67.35	0.234374
									92.85	92.85
3rd	0	0.337957		3rd	0	0.332308		3rd	0	0.349712		3rd	0	0.335595		3rd	0	0.338157		3rd	0	0.337895
	5.55	0.313257			5.45	0.300757			5.45	0.325319			5.45	0.315946			5.45	0.320501			5.45	0.322918
	29.55	0.252377			26.15	0.239076			28.25	0.27827			25.85	0.25162			23.85	0.273508			24.05	0.295366
	47.85	0.18299			63.55	0.155846			48.25	0.236566			44.55	0.231844			42.35	0.246146			45.55	0.264603
	69.85	0.134942											62.85	0.194565			60.15	0.209033			62.55	0.238144
																					84.85	0.214344

## Sheet: Sheet6
For Figure 6 a-d. Reaction rate of oxidation of 6 by 1 without Se catalyst. [1] = 7.5 mM, [6] = 0.5 – 10 mM.
[6] = 0.5 mM				[6] = 1.0 mM				[6] = 3.0 mM				[6] = 4.0 mM				[6] = 5.0 mM				[6] = 10.0 mM
1st	Time (s)	Absorbance		1st	Time (s)	Absorbance		1st	Time (s)	Absorbance		1st	Time (s)	Absorbance		1st	Time (s)	Absorbance		1st	Time (s)	Absorbance
	0	0.035192			0	0.0641972			0	0.224013			0	0.285025			0	0.351912			0	0.662014
	5.55	0.0342619			5.55	0.0588408			5.35	0.213014			5.55	0.280891			5.55	0.340583			5.65	0.64546
	31.15	0.0333862			34.15	0.0520553			25.45	0.203308			27.85	0.265765			68.25	0.295061			34.35	0.590018
	63.95	0.0313178			60.85	0.0477974			46.35	0.195425			49.35	0.256282			109.75	0.270029			65.75	0.532633
	91.45	0.0290773			86.95	0.0407754			68.65	0.189223			70.15	0.243938			132.55	0.259059			90.05	0.484806
	130.15	0.0271365			119.65	0.0349119			92.75	0.180533			93.05	0.233068
2nd	0	0.0362974		2nd	0	0.0666347		2nd	0	0.210505		2nd	0	0.263467		2nd	0	0.346152		2nd	0	0.656604
	5.45001	0.035941			5.55	0.0622108			5.65	0.206281			5.65	0.255484			5.55	0.339979			5.55	0.642878
	30.75	0.03361			30.55	0.0591822			32.75	0.198581			28.95	0.245113			53.95	0.312524			28.85	0.597804
	52.65	0.0328719			60.45	0.0545482			55.35	0.186734			54.55	0.231234			101.25	0.280278			58.15	0.541842
	113.05	0.030141			84.15	0.0458139			81.65	0.178249			78.65	0.205882			150.55	0.249021			89.55	0.493247
	171.45	0.0275528			111.25	0.0405423			104.35	0.16829			104.65	0.204071			201.95	0.228372
					139.95	0.0363922			137.45	0.15601
3rd	0	0.0368638		3rd	0	0.0650662		3rd	0	0.218494		3rd	0	0.282459		3rd	0	0.360251		3rd	0	0.664096
	15	0.0345725			6.05	0.0608479			5.55	0.214029			5.55	0.275805			6.45001	0.335091			5.55	0.642527
	63.45	0.0314937			30.15	0.0594977			28.45	0.205697			27.05	0.263588			57.25	0.306207			42.55	0.565479
	121.35	0.028828			55.35	0.0556506			54.55	0.198316			50.15	0.250603			109.95	0.26549			64.85	0.528047
	180.75	0.0263462			80.25	0.0451042			78.15	0.184554			73.65	0.240297			158.95	0.244767			88.35	0.487472
	247.75	0.0233363			104.85	0.0463808			100.95	0.174262			99.45	0.224136			212.55	0.214646
					129.35	0.040744			123.05	0.169205			127.55	0.209898
Reaction rate of oxidation of 6 by 1 without Se catalyst. [6] = 5 mM, [1] = 3 – 30 mM.
[1] = 3 mM				[1] = 7.5 mM				[1] = 15 mM				[1] = 22.5 mM				[1] = 30 mM
1st	Time (s)	Absorbance		1st	Time (s)	Absorbance		1st	Time (s)	Absorbance		1st	Time (s)	Absorbance		1st	Time (s)	Absorbance
	0	0.337033			0	0.351912			0	0.337122			0	0.334354			0	0.337713
	5.55	0.326807			5.55	0.340583			5.55	0.316283			5.55	0.317161			5.55	0.309176
	41.55	0.315062			68.25	0.295061			32.65	0.272035			43.15	0.228288			27.25	0.242661
	80.85	0.304549			109.75	0.270029			62.45	0.235771							56.45	0.17772
	124.35	0.292058			132.55	0.259059			92.25	0.195076
	158.25	0.279268
	191.45	0.268794
2nd	0	0.334091		2nd	0	0.346152		2nd	0	0.333704		2nd	0	0.333873		2nd	0	0.338067
	5.55	0.326135			5.55	0.339979			5.55	0.312639			5.55	0.310786			5.55	0.307563
	40.15	0.315254			53.95	0.312524			31.65	0.276631			27.55	0.260125			28.75	0.232353
	78.75	0.30145			101.25	0.280278			52.15	0.241247							50.05	0.187617
	117.85	0.286618			150.55	0.249021			82.75	0.203696
	141.95	0.280796			201.95	0.228372
	179.45	0.272074
3rd	0	0.333091		3rd	0	0.360251		3rd	0	0.333817		3rd	0	0.340427		3rd	0	0.338241
	5.45	0.326299			6.45001	0.335091			5.55	0.316683			5.55	0.314281			5.55	0.303881
	43.65	0.315357			57.25	0.306207			28.05	0.280381			30.35	0.258363			31.45	0.237301
	95.55	0.296502			109.95	0.26549			51.55	0.240618			56.45	0.214013			55.95	0.177552
	133.05	0.284205			158.95	0.244767			74.65	0.212302
	155.95	0.267292			212.55	0.214646
	221.75	0.256478

## Sheet: Sheet5
Figure 8: Oxidation of thiocholine by 1 catalyzed by 2. [Se] = 0.2 mM, [1] = 7.5 mM, [thiocholine] = 0.5 – 10 mM.
[thiocholine] = 0.5 mM				[thiocholine] = 1 mM				[thiocholine] = 2 mM				[thiocholine] = 3 mM				[thiocholine] = 5 mM				[thiocholine] = 10 mM
1st	Time (s)	Absorbance		1st	Time (s)	Absorbance		1st	Time (s)	Absorbance		1st	Time (s)	Absorbance		1st	Time (s)	Absorbance		1st	Time (s)	Absorbance
	0	0.0766			0	0.1448			0	0.2671			0	0.4171			0	0.665			0	1.3607
	6.57	0.0473			5.15	0.1108			5	0.234			6.03	0.3655			6.07	0.6057			6.27	1.2297
	13.07	0.032			11.38	0.0874			12.22	0.2027			12.46	0.3349			13.49	0.5785			14.47	1.1393
	20.05	0.0196			17.6	0.0684			17.95	0.1751			18.83	0.3062			20.89	0.5383			22.91	1.1272
	27.28	0.0119			23.73	0.0524			23.88	0.1573			25.33	0.2765			28.46	0.5112			30.71	1.084
	34.55	0.0075			29.91	0.0381			29.3	0.1383			32.15	0.2497			36.33	0.469			38.49	1.0529
	41.93	0.0035			36.26	0.0281			35.35	0.1156			38.87	0.2181			43.88	0.4187			46.32	1.0178
	48.66	0.003			43.08	0.0234			44.65	0.0856			45.4	0.1971			51.4	0.4047			53.47	0.9719
					49.78	0.0131			51.72	0.0666			52.58	0.1703			59.2	0.3665			60.84	0.9112
2nd	Time (s)	Absorbance
	0	0.0769		2nd	Time (s)	Absorbance		2nd	Time (s)	Absorbance		2nd	Time (s)	Absorbance		2nd	Time (s)	Absorbance		2nd	Time (s)	Absorbance
	4.75	0.0546			0	0.1518			0	0.2759			0	0.401			0	0.6798			0	1.3998
	9.95	0.0368			5.03	0.1125			5.7	0.2257			6.13	0.3594			6.55	0.6			6.6	1.2342
	15.83	0.0242			10.81	0.0909			12.18	0.2035			13.78	0.3317			14.38	0.5703			13.6	1.1876
	21.26	0.0156			17.26	0.0707			18.35	0.1826			21.43	0.2818			21.7	0.5271			20.55	1.1345
	27.01	0.11			23.46	0.0519			25.48	0.1569			27.9	0.2613			29.37	0.4977			27.78	1.0905
	33.36	0.0076			29.11	0.0393			31.9	0.1329			34.32	0.2353			36.6	0.4713			34.65	1.0905
	38.96	0.0047			35.93	0.0258			38.13	0.1162			40.7	0.2081			43.6	0.4197			40.82	1.0866
	45.03	0.0035			43.53	0.0174			44.13	0.0976			48.02	0.1826			50.32	0.4187			45.85	1.0297
	50.83	0.0035			50	0.0146			50.63	0.0749			54.75	0.1555			57.5	0.3703			52.23	1.0219
3rd	Time (s)	Absorbance		3rd	Time (s)	Absorbance		3rd	Time (s)	Absorbance		3rd	Time (s)	Absorbance		3rd	Time (s)	Absorbance		3rd	Time (s)	Absorbance
	0	0.0701			0	0.1423			0	0.2797			0	0.413			0	0.6785			0	1.3812
	5.1	0.0443			4.63	0.1148			5.98	0.2421			6.25	0.3687			6.48	0.6114			6.42	1.2726
	10.95	0.0302			10.71	0.0926			12.83	0.2144			13.18	0.3454			13.84	0.5773			13.24	1.2196
	17.9	0.01604			16.84	0.0727			19.15	0.1903			19.6	0.3218			21.19	0.5495			20.47	1.128
	23.57	0.0105			23.12	0.0528			25.73	0.1563			26.45	0.2893			28.77	0.5119			28.19	1.0904
	33.69	0.0065			30.34	0.0358			32.15	0.1465			33.25	0.2656			36.65	0.4784			35.61	1.086
	39.67	0.0156			36.87	0.0256			39.1	0.1198			40.83	0.2419			43.33	0.446			43.83	1.0519
	47.2	0.00186			43.6	0.0179			45.97	0.1			46.63	0.2154			51.21	0.4246			50.68	1.0049
									52.62	0.085			53.5	0.1938			57.76	0.394			58.41	0.974
Background oxidation of thiocholine by 1 without Se catalysts. [1] = 7.5 mM, [thiocholine] = 0.5 – 10 mM.
[thiocholine] = 0.5 mM				[thiocholine] = 1 mM				[thiocholine] = 2 mM				[thiocholine] = 3 mM				[thiocholine] = 5 mM				[thiocholine] = 10 mM
1st	Time (s)	Absorbance		1st	Time (s)	Absorbance		1st	Time (s)	Absorbance		1st	Time (s)	Absorbance		1st	Time (s)	Absorbance		1st	Time (s)	Absorbance
	0	0.0723			0	0.136			0	0.267			0	0.4092			0	0.6892			0	1.5237
	6.63	0.0655			6.02	0.1266			6.2	0.2532			8.54	0.3905			9.92	0.6828			7.37	1.407
	13.01	0.0653			13.02	0.125			13.17	0.2527			14.74	0.3919			16.7	0.645			15.1	1.4025
	19.36	0.0632			20.19	0.1259			21.24	0.25			22.86	0.3834			25.4	0.6344			22.25	1.3958
	25.93	0.0651			27.16	0.1243			27.97	0.2502			30.14	0.3774			33.68	0.6276			30.15	1.367
	32.76	0.0649			34.06	0.1252			35.77	0.2429			37.51	0.3706			41.98	0.6238			38.12	1.2959
	39.63	0.0625			41.18	0.1238			42.9	0.2452			44.49	0.366			51.17	0.6018			45.82	1.3397
	46.38	0.0635			48.4	0.1197			50.53	0.2362			51.34	0.3636			59.81	0.6013			53.85	1.306
	53.31	0.062			56.1	0.1176			58.91	0.2358			59.47	0.3523							61.4	1.2993
2nd	Time (s)	Absorbance		2nd	Time (s)	Absorbance		2nd	Time (s)	Absorbance		2nd	Time (s)	Absorbance		2nd	Time (s)	Absorbance		2nd	Time (s)	Absorbance
	0	0.0832			0	0.1398			0	0.3162			0	0.426			0	0.8011			0	1.5344
	6.34	0.0671			5.7	0.1334			6.38	0.3035			6.5	0.3864			6.65	0.7569			6.73	1.4531
	13.77	0.0646			12.78	0.1269			13.31	0.298			14.33	0.3832			13.77	0.7435			14.4	1.4281
	21.27	0.067			19.51	0.1167			20.54	0.2948			21.78	0.3757			21.55	0.7387			21.82	1.4093
	28.85	0.0659			26.31	0.1275			27.76	0.289			29.85	0.3756			29.37	0.7199			29.81	1.388
	36.33	0.0633			33.46	0.1272			35.2	0.2848			36.95	0.3685			37.99	0.7163			37.81	1.3705
	43.91	0.065			40.56	0.1274			43.76	0.2858			44.57	0.3665			46.18	0.7114			45.94	1.3567
	51.56	0.0624			47.49	0.1226			51.14	0.2794			52.39	0.3545			54.28	0.6805			54.01	1.3186
	58.73	0.0654			53.96	0.1156			58.74	0.2735			60.14	0.3403			63.92	0.6744			65.3	1.2773
3rd	Time (s)	Absorbance		3rd	Time (s)	Absorbance		3rd	Time (s)	Absorbance		3rd	Time (s)	Absorbance		3rd	Time (s)	Absorbance		3rd	Time (s)	Absorbance
	0	0.0804			0	0.1507			0	0.3535			0	0.4164			0	0.7165			0	1.5943
	6.6	0.0723			7.9	0.1394			7.43	0.3299			6.22	0.3938			6.3	0.6778			7.95	1.5175
	14.43	0.0718			15.22	0.1372			15.15	0.3242			12.8	0.3919			13.63	0.6823			15.7	1.5174
	21.5	0.071			23.55	0.1332			22.93	0.3022			19.85	0.3887			21.7	0.6613			23.42	1.4879
	29.17	0.0709			32.4	0.1334			31.52	0.3193			27.1	0.3826			29.45	0.6603			31.45	1.4685
	37	0.0701			40.25	0.1338			38.79	0.3112			34.77	0.3739			38.8	0.6544			39.6	1.4507
	45.35	0.0658			49.5	0.1253			46.42	0.3047			42.14	0.3586			46.48	0.6351			47.87	1.4195
	52.83	0.0659			58.13	0.1265			54.35	0.2982			49.87	0.369			54.75	0.635			55.9	1.4237
	60.03	0.0648			65.16	0.1234			61.82	0.3022			58.91	0.3625			62.28	0.6213			63.23	1.3874
